# Supplementary material for: Contrasting Health Effects of Bacteroidetes and Firmicutes Lies in Their Genomes: Analysis of P450s, Ferredoxins, and Secondary Metabolite Clusters
Source: Int J Mol Sci. 2022 May 2;23(9):5057. doi: 10.3390/ijms23095057 (PMC9100364; doi:10.3390/ijms23095057)
Supplement: Supplementary file 1 [file ijms-23-05057-s001.zip]

Archive with 3 entries (3 files):
- Supplementary Dataset S1.pdf
- Supplementary Dataset S2.pdf
- Supplementary information.pdf
